# Supplementary material for: The Splicing of the Mitochondrial Calcium Uniporter Genuine Activator MICU1 Is Driven by RBFOX2 Splicing Factor during Myogenic Differentiation
Source: Int J Mol Sci. 2022 Feb 24;23(5):2517. doi: 10.3390/ijms23052517 (PMC8909990; doi:10.3390/ijms23052517)
Supplement: Supplementary file 1 [file ijms-23-02517-s001.zip]

Archive with 1 entries (1 files):
- ijms-1589987-supplementary.pdf
